# Supplementary material for: Early Heat Exposure Effects on Proteomic Changes of the Broiler Liver under Acute Heat Stress
Source: Animals (Basel). 2021 May 8;11(5):1338. doi: 10.3390/ani11051338 (PMC8151403; doi:10.3390/ani11051338)
Supplement: Supplementary file 1 [file animals-11-01338-s001.zip]

Archive with 1 entries (1 files):
- animals-1202650-supplementary.pdf
